# Supplementary material for: Data aggregation algorithm for wireless sensor networks with different initial energy of nodes
Source: PeerJ Comput Sci. 2024 Mar 15;10:e1932. doi: 10.7717/peerj-cs.1932 (PMC11041949; doi:10.7717/peerj-cs.1932)
Supplement: Supplemental Information 4 [file peerj-cs-10-1932-s004.m]

clc;
clear;
close all;

%Number of nodes
node_number =300;
%Sensor layout area
xlim = 100;
ylim = 100;
%BS node distribution location is the regional centre
sink.x=0.5*xlim;
sink.y=0.5*ylim;

%Number of child nodes of BS
sink.num_neighbor=0;

%Node full energy size
En=2;

num1=ceil(sqrt(node_number));
edge_x=xlim/num1;
edge_y=ylim/num1;

%perceptual radius
R=10;

%Control message length in bits
beacon_length=40;
%Sensory data length in bits.
data_length=8000;

%Energy for a node to receive or send 1 bit of data consumption
en=50*10^(-9);

%Number of slices
J=3;

communication_overhead=0;

energy_consumption=0;

FS=10*10^(-12);
save new_Parameter
