# Supplementary material for: Data aggregation algorithm for wireless sensor networks with different initial energy of nodes
Source: PeerJ Comput Sci. 2024 Mar 15;10:e1932. doi: 10.7717/peerj-cs.1932 (PMC11041949; doi:10.7717/peerj-cs.1932)
Supplement: Supplemental Information 5 [file peerj-cs-10-1932-s005.m]

clc;
clear;
close all;
load('new_Parameter');

line=[];
line_head=1;
line_tail=1;
S=[];

line(line_tail)=0;
while line_tail<=node_number
    x=unifrnd(0,xlim);
    y=unifrnd(0,ylim);
    for i=1:1:line_tail
      if line(i)==0  
          dis=sqrt((sink.x-x)^2+(sink.y-y)^2);
          if dis<R             
              line_tail=line_tail+1;
              line(line_tail)=line_tail;
              S(line(line_tail)-1).xd=x;
              S(line(line_tail)-1).yd=y;
              break;
          end
      else
          dis=sqrt((S(line(i)-1).xd-x)^2+(S(line(i)-1).yd-y)^2);
          if dis<R
              line_tail=line_tail+1;
              line(line_tail)=line_tail;
              S(line(line_tail)-1).xd=x;
              S(line(line_tail)-1).yd=y;
              break;
          end
      end
    end
end

for i=1:1:node_number
   S(i).father=-1;
   S(i).en=unifrnd(En-1.5,En);
   S(i).num_neighbor=0;
   S(i).child_num=0;
   S(i).intree=0;
   S(i).data=data_length;
   S(i).ifleaf=0;
   S(i).child_leaf=0;
   S(i).child_middle=0;

end

for i=1:1:node_number
    for j=1:1:node_number
        l=sqrt((S(i).xd-S(j).xd)^2+(S(i).yd-S(j).yd)^2);
        if l<R
            S(i).num_neighbor=S(i).num_neighbor+1;
            S(i).neighbor(S(i).num_neighbor)=j;
        end
    end
end


save new_point
